# Supplementary material for: Physically plausible balloon dynamics via position-based constraints and geodesic-weighted forces
Source: PLoS One. 2026 May 13;21(5):e0348597. doi: 10.1371/journal.pone.0348597 (PMC13170887; doi:10.1371/journal.pone.0348597)
Supplement: S1 File — This archive contains the complete source code implementing the proposed physically plausible balloon dynamics using position-based constraints and geodesic-weighted forces. The code includes all necessary components to reproduce the simulation results. Usage instructions are provided within the archive. (ZIP) [file pone.0348597.s001.zip]

Archive with 17 entries (17 files):
- AppBase.cpp
- AppBase.h
- Edge.h
- ExampleApp.cpp
- ExampleApp.h
- Face.h
- GeometryGenerator.cpp
- GeometryGenerator.h
- main.cpp
- Material.h
- Mesh.h
- MeshData.h
- ModelLoader.cpp
- ModelLoader.h
- Rectangle.h
- Vertex.h
- Vertex2.h
