# Supplementary material for: Physically plausible balloon dynamics via position-based constraints and geodesic-weighted forces
Source: PLoS One. 2026 May 13;21(5):e0348597. doi: 10.1371/journal.pone.0348597 (PMC13170887; doi:10.1371/journal.pone.0348597)
Supplement: S1 File — This archive contains the complete source code implementing the proposed physically plausible balloon dynamics using position-based constraints and geodesic-weighted forces. The code includes all necessary components to reproduce the simulation results. Usage instructions are provided within the archive. (ZIP) [file pone.0348597.s001.zip › ExampleApp.cpp]

#include "ExampleApp.h"

#include <tuple>
#include <vector>

#include "GeometryGenerator.h"

namespace jhm {

    using namespace std;

    ExampleApp::ExampleApp() : AppBase(), m_BasicPixelConstantBufferData() {}

    bool ExampleApp::Initialize() {

        if (!AppBase::Initialize())
            return false;

        // Texture sampler ¸¸µé±â
        D3D11_SAMPLER_DESC sampDesc;
        ZeroMemory(&sampDesc, sizeof(sampDesc));
        sampDesc.Filter = D3D11_FILTER_MIN_MAG_MIP_LINEAR;
        sampDesc.AddressU = D3D11_TEXTURE_ADDRESS_WRAP;
        sampDesc.AddressV = D3D11_TEXTURE_ADDRESS_WRAP;
        sampDesc.AddressW = D3D11_TEXTURE_ADDRESS_WRAP;
        sampDesc.ComparisonFunc = D3D11_COMPARISON_NEVER;
        sampDesc.MinLOD = 0;
        sampDesc.MaxLOD = D3D11_FLOAT32_MAX;

        // Create the Sample State
        m_device->CreateSamplerState(&sampDesc, m_samplerState.GetAddressOf());


        m_meshData = GeometryGenerator::ReadFromFile(
            "C:/Users/wjdgu/Desktop/", "FinalBaseMesh.obj");
        //m_meshData.push_back(GeometryGenerator::MakeSphere(1.0, 30, 30));

       
        m_BasicVertexConstantBufferData.model = Matrix();
        m_BasicVertexConstantBufferData.view = Matrix();
        m_BasicVertexConstantBufferData.projection = Matrix();
        ComPtr<ID3D11Buffer> vertexConstantBuffer;
        ComPtr<ID3D11Buffer> pixelConstantBuffer;

        AppBase::CreateConstantBuffer(m_BasicVertexConstantBufferData,
            vertexConstantBuffer);
        AppBase::CreateConstantBuffer(m_BasicPixelConstantBufferData,
            pixelConstantBuffer);

        for (const auto& meshData : m_meshData) {
            auto newMesh = std::make_shared<Mesh>();
            AppBase::CreateVertexBuffer(meshData.vertices, newMesh->vertexBuffer);
            newMesh->m_indexCount = UINT(meshData.indices.size());
            AppBase::CreateIndexBuffer(meshData.indices, newMesh->indexBuffer);

            if (!meshData.textureFilename.empty()) {

                cout << meshData.textureFilename << endl;
                AppBase::CreateTexture(meshData.textureFilename, newMesh->texture,
                    newMesh->textureResourceView);
            }

            newMesh->vertexConstantBuffer = vertexConstantBuffer;
            newMesh->pixelConstantBuffer = pixelConstantBuffer;

            this->m_meshes.push_back(newMesh);
        }

        vector<D3D11_INPUT_ELEMENT_DESC> basicInputElements = {
      {"POSITION", 0, DXGI_FORMAT_R32G32B32_FLOAT, 0, 0,
       D3D11_INPUT_PER_VERTEX_DATA, 0},
      {"NORMAL", 0, DXGI_FORMAT_R32G32B32_FLOAT, 0, 4 * 3,
       D3D11_INPUT_PER_VERTEX_DATA, 0},
      {"TEXCOORD", 0, DXGI_FORMAT_R32G32_FLOAT, 0, 4 * 3 + 4 * 3,
       D3D11_INPUT_PER_VERTEX_DATA, 0},
        };

        AppBase::CreateVertexShaderAndInputLayout(
            L"BasicVertexShader.hlsl", basicInputElements, m_basicVertexShader,
            m_basicInputLayout);
        AppBase::CreatePixelShader(L"BasicPixelShader.hlsl", m_basicPixelShader);


        initVolume();

        return true;
    }

    void ExampleApp::applyExtForces(float dt)
    {
        Vector3 gravity(0.0f, 0.0f, 0.0f);
        float damping = 0.99f;
        for (auto& meshData : m_meshData) {

            for (int i = 0; i < meshData.vertices.size(); ++i)
            {
                Vertex v1 = meshData.vertices[i];
                Vertex2 v2 = meshData.vertices2[i];
                Vector3 pos = v1.position;
                Vector3 vel = v2.velocity;
                vel += gravity * v2.invMass * dt;
                vel *= damping;
                v2.newPosition = pos + vel * dt;

                meshData.vertices2[i].velocity = vel;
                meshData.vertices2[i].newPosition = v2.newPosition;
            }
        }
        if(m_pressure < 2.0f)
            m_pressure += 0.001f;
        
    }

    void ExampleApp::solveDistanceConstraint(int index0, int index1, float restlength)
    {
        float k = 0.05f;

        Vector3 pos1 = m_meshData[0].vertices2[index0].newPosition;
        Vector3 pos2 = m_meshData[0].vertices2[index1].newPosition;
        float invMass1 = m_meshData[0].vertices2[index0].invMass;
        float invMass2 = m_meshData[0].vertices2[index1].invMass;

        float c_p1p2 = (pos1 - pos2).Length() - restlength;
 /*       if (index0 == 0)
            cout << "Distance Constraint : " << c_p1p2 << endl;*/

        Vector3 dp1 = (pos1 - pos2);
        Vector3 dp2 = (pos1 - pos2);
        dp1.Normalize();
        dp2.Normalize();
        dp1 *= -invMass1 / (invMass1 + invMass2) * c_p1p2;
        dp2 *= invMass2 / (invMass1 + invMass2) * c_p1p2;
        pos1 += k * dp1;
        pos2 += k * dp2;

        m_meshData[0].vertices2[index0].newPosition = pos1;
        m_meshData[0].vertices2[index1].newPosition = pos2;
        
    }

    void ExampleApp::solveDihedralConstraint(int index0, int index1, int index2, int index3, float restAngle)
    {
        float stiffness = 0.05;
        Vector3 pos0 = m_meshData[0].vertices2[index0].newPosition;
        Vector3 pos1 = m_meshData[0].vertices2[index1].newPosition;
        Vector3 pos2 = m_meshData[0].vertices2[index2].newPosition;
        Vector3 pos3 = m_meshData[0].vertices2[index3].newPosition;

        Vector3 e = pos3 - pos2;
        float length = e.Length();
        if (length < 0.001) {
            return;
        }
        float invlength = 1.0 / length;
        Vector3 n1 = (pos3 - pos0).Cross(pos2 - pos0);
        Vector3 n2 = (pos2 - pos1).Cross(pos3 - pos1);
        n1 /= n1.LengthSquared();
        n2 /= n2.LengthSquared();

        if (n1.LengthSquared() < 0.001 || n2.LengthSquared()) {
            return;
        }

        Vector3 d0 = n1 * length;
        Vector3 d1 = n2 * length;
        Vector3 d2 = n1 * ((pos0 - pos3).Dot(e) * invlength) + n2 * ((pos1 - pos3).Dot(e) * invlength);
        Vector3 d3 = n1 * ((pos2 - pos0).Dot(e) * invlength) + n2 * ((pos2 - pos1).Dot(e) * invlength);

        n1.Normalize();
        n2.Normalize();
        float dot = n1.Dot(n2);

        if (dot < -1.0) {
            dot = -1.0;
        }
        if (dot > 1.0) {
            dot = 1.0;
        }
        float phi = acos(dot);

        float lambda = m_meshData[0].vertices2[index0].invMass * d0.LengthSquared() +
            m_meshData[0].vertices2[index1].invMass * d1.LengthSquared() +
            m_meshData[0].vertices2[index2].invMass * d2.LengthSquared() +
            m_meshData[0].vertices2[index3].invMass * d3.LengthSquared();

        if (lambda == 0.0) {
            return;
        }

        lambda = (phi - restAngle) / lambda * stiffness;

        if (n2.Cross(n1).Dot(e) > 0.0) {
            lambda = -lambda;
        }

        m_meshData[0].vertices2[index0].newPosition += d0 * (-m_meshData[0].vertices2[index0].invMass * lambda);
        m_meshData[0].vertices2[index1].newPosition += d1 * (-m_meshData[0].vertices2[index1].invMass * lambda);
        m_meshData[0].vertices2[index2].newPosition += d2 * (-m_meshData[0].vertices2[index2].invMass * lambda);
        m_meshData[0].vertices2[index3].newPosition += d3 * (-m_meshData[0].vertices2[index3].invMass * lambda);

        double visLambda = fabs(lambda * 1000000.0);
        m_meshData[0].vertices2[index0].bendingForce += visLambda;
        m_meshData[0].vertices2[index1].bendingForce += visLambda;
        m_meshData[0].vertices2[index2].bendingForce += visLambda;
        m_meshData[0].vertices2[index3].bendingForce += visLambda;
    }

    void ExampleApp::initVolume()
    {
        float volume = 0.0f;

        for (int i = 0; i < m_meshData[0].indices.size(); i = i + 3)
        {
            int index0 = m_meshData[0].indices[i];
            int index1 = m_meshData[0].indices[i + 1];
            int index2 = m_meshData[0].indices[i + 2];

            Vector3 pos0 = m_meshData[0].vertices[index0].position;
            Vector3 pos1 = m_meshData[0].vertices[index1].position;
            Vector3 pos2 = m_meshData[0].vertices[index2].position;

            volume += pos0.Cross(pos1).Dot(pos2);

        }


        m_volume = volume;
    }

    void ExampleApp::computeConstraintScaling()
    {
        std::vector<Vector3> grad(m_meshData[0].vertices.size(), Vector3(0.0, 0.0, 0.0));
        float volume = 0.0f;
        float gradSum = 0.0f;
        for (int i = 0; i < m_meshData[0].indices.size(); i = i + 3)
        {
            int index0 = m_meshData[0].indices[i];
            int index1 = m_meshData[0].indices[i + 1];
            int index2 = m_meshData[0].indices[i + 2];

            Vector3 pos0 = m_meshData[0].vertices2[index0].newPosition;
            Vector3 pos1 = m_meshData[0].vertices2[index1].newPosition;
            Vector3 pos2 = m_meshData[0].vertices2[index2].newPosition;

            grad[index0] += (pos1 - pos0).Cross(pos2 - pos0);
            grad[index1] += (pos2 - pos1).Cross(pos0 - pos1);
            grad[index2] += (pos0 - pos2).Cross(pos1 - pos2);

            volume += pos0.Cross(pos1).Dot(pos2);
        }

        for (int i = 0; i < grad.size(); ++i)
        {
            gradSum += grad[i].LengthSquared() * m_meshData[0].vertices2[i].invMass;
        }
        


        float c_p1p2p3 = volume - m_volume * m_pressure;

        //cout << "Volume constraint : " << c_p1p2p3 << endl;

        m_scaling = -c_p1p2p3 / gradSum;
    }

    void ExampleApp::solveOverpressureConstraint(int index0, int index1, int index2)
    {
        float k = 0.05f;

        Vector3 pos1 = m_meshData[0].vertices2[index0].newPosition;
        Vector3 pos2 = m_meshData[0].vertices2[index1].newPosition;
        Vector3 pos3 = m_meshData[0].vertices2[index2].newPosition;

        float invMass1 = m_meshData[0].vertices2[index0].invMass;
        float invMass2 = m_meshData[0].vertices2[index1].invMass;
        float invMass3 = m_meshData[0].vertices2[index2].invMass;

        Vector3 dp1 = (pos2 - pos1).Cross(pos3 - pos1);
        Vector3 dp2 = (pos3 - pos2).Cross(pos1 - pos2);
        Vector3 dp3 = (pos1 - pos3).Cross(pos2 - pos3);

        dp1 *= invMass1 * m_scaling;
        dp2 *= invMass2 * m_scaling;
        dp3 *= invMass3 * m_scaling;

        pos1 += k * dp1;
        pos2 += k * dp2;
        pos3 += k * dp3;

        m_meshData[0].vertices2[index0].newPosition = pos1;
        m_meshData[0].vertices2[index1].newPosition = pos2;
        m_meshData[0].vertices2[index2].newPosition = pos3;


        // ´©Àû ÈÄ, ÇÑ ¹ø¿¡ ¾÷µ¥ÀÌÆ®
        //m_meshData[0].vertices2[index0].gradPosition += k * dp1;
        //m_meshData[0].vertices2[index1].gradPosition += k * dp2;
        //m_meshData[0].vertices2[index2].gradPosition += k * dp3;

    }

    void ExampleApp::updateNormal()
    {
        for (auto& v : m_meshData[0].vertices)
        {
            v.normal = Vector3(0.0f, 0.0f, 0.0f);
            v.countNormal = 0;
        }

        for (int i = 0; i < m_meshData[0].indices.size(); i = i + 3)
        {
            int idx1 = m_meshData[0].indices[i];
            int idx2 = m_meshData[0].indices[i + 1];
            int idx3 = m_meshData[0].indices[i + 2];

            Vector3 pos1 = m_meshData[0].vertices[idx1].position;
            Vector3 pos2 = m_meshData[0].vertices[idx2].position;
            Vector3 pos3 = m_meshData[0].vertices[idx3].position;

            Vector3 normal = (pos2 - pos1).Cross(pos3 - pos1);
            normal.Normalize();

            m_meshData[0].vertices[idx1].normal += normal;
            m_meshData[0].vertices[idx2].normal += normal;
            m_meshData[0].vertices[idx3].normal += normal;

            m_meshData[0].vertices[idx1].countNormal += 1;
            m_meshData[0].vertices[idx2].countNormal += 1;
            m_meshData[0].vertices[idx3].countNormal += 1;
        }

        for (auto &v : m_meshData[0].vertices)
        {
            v.normal /= v.countNormal;
            v.normal.Normalize();
        }
    }

    void ExampleApp::integrate(float dt)
    {
        for (auto& meshData : m_meshData) {

            for (int i = 0; i < meshData.vertices.size(); ++i)
            {
                meshData.vertices2[i].velocity = (meshData.vertices2[i].newPosition - meshData.vertices[i].position) / dt;
                meshData.vertices[i].position = meshData.vertices2[i].newPosition;
            }
        }
    }

    void ExampleApp::Update(float dt) {

        using namespace DirectX;

        applyExtForces(dt);

        for (auto& meshData : m_meshData)
        {
            
            for (int i = 0; i < 5; ++i)
            {
                computeConstraintScaling();

                for (auto& edge : meshData.edges)
                {
                    solveDistanceConstraint(edge.index0, edge.index1, edge.restLength);
                }

                for (auto& vertex : meshData.vertices2)
                {
                    vertex.bendingForce = 0.0f;
                    //vertex.gradPosition = Vector3(0.0f, 0.0f, 0.0f);
                }

                for (auto& rec : meshData.recs)
                {
                    solveDihedralConstraint(rec.index0, rec.index1, rec.index2, rec.index3, rec.restAngle);
                }

                for (int i = 0; i < meshData.indices.size(); i = i + 3)
                {
                    int index0 = m_meshData[0].indices[i];
                    int index1 = m_meshData[0].indices[i + 1];
                    int index2 = m_meshData[0].indices[i + 2];
                    solveOverpressureConstraint(index0, index1, index2);
                }

                // ´©Àû ÈÄ, ÇÑ ¹ø¿¡ ¾÷µ¥ÀÌÆ®
                //for (auto& vertex : meshData.vertices2)
                //{
                //    vertex.newPosition += vertex.gradPosition;
                //}
            }
        }

        integrate(dt);
        updateNormal();

        if (m_meshes[0]) {
            AppBase::UpdateVertexBuffer(m_meshData[0].vertices,
                m_meshes[0]->vertexBuffer);
        }

        m_BasicVertexConstantBufferData.model =
            Matrix::CreateScale(m_modelScaling) *
            Matrix::CreateRotationY(m_modelRotation.y) *
            Matrix::CreateRotationX(m_modelRotation.x) *
            Matrix::CreateRotationZ(m_modelRotation.z) *
            Matrix::CreateTranslation(m_modelTranslation);
        m_BasicVertexConstantBufferData.model =
            m_BasicVertexConstantBufferData.model.Transpose();

        m_BasicVertexConstantBufferData.invTranspose =
            m_BasicVertexConstantBufferData.model;
        m_BasicVertexConstantBufferData.invTranspose.Translation(Vector3(0.0f));
        m_BasicVertexConstantBufferData.invTranspose =
            m_BasicVertexConstantBufferData.invTranspose.Transpose().Invert();

        m_BasicVertexConstantBufferData.view =
            Matrix::CreateRotationY(m_viewRot) *
            Matrix::CreateTranslation(0.0f, 0.0f, 6.0f);

        m_BasicPixelConstantBufferData.eyeWorld = Vector3::Transform(
            Vector3(0.0f), m_BasicVertexConstantBufferData.view.Invert());

        m_BasicVertexConstantBufferData.view =
            m_BasicVertexConstantBufferData.view.Transpose();

        const float aspect = AppBase::GetAspectRatio();
        if (m_usePerspectiveProjection) {
            m_BasicVertexConstantBufferData.projection = XMMatrixPerspectiveFovLH(
                XMConvertToRadians(m_projFovAngleY), aspect, m_nearZ, m_farZ);
        }
        else {
            m_BasicVertexConstantBufferData.projection =
                XMMatrixOrthographicOffCenterLH(-aspect, aspect, -1.0f, 1.0f,
                    m_nearZ, m_farZ);
        }
        m_BasicVertexConstantBufferData.projection =
            m_BasicVertexConstantBufferData.projection.Transpose();

        if (m_meshes[0]) {
            AppBase::UpdateBuffer(m_BasicVertexConstantBufferData,
                m_meshes[0]->vertexConstantBuffer);
        }

        m_BasicPixelConstantBufferData.material.diffuse =
            Vector3(m_materialDiffuse);
        m_BasicPixelConstantBufferData.material.specular =
            Vector3(m_materialSpecular);

        for (int i = 0; i < MAX_LIGHTS; i++) {
            if (i != m_lightType) {
                m_BasicPixelConstantBufferData.lights[i].strength *= 0.0f;
            }
            else {
                m_BasicPixelConstantBufferData.lights[i] = m_lightFromGUI;
            }
        }

        if (m_meshes[0]) {
            AppBase::UpdateBuffer(m_BasicPixelConstantBufferData,
                m_meshes[0]->pixelConstantBuffer);
        }

    }

    void ExampleApp::Render() {

        // RS: Rasterizer stage
        // OM: Output-Merger stage
        // VS: Vertex Shader
        // PS: Pixel Shader
        // IA: Input-Assembler stage

        SetViewport();

        float clearColor[4] = { 0.0f, 0.0f, 0.0f, 1.0f };
        m_context->ClearRenderTargetView(m_renderTargetView.Get(), clearColor);
        m_context->ClearDepthStencilView(m_depthStencilView.Get(),
            D3D11_CLEAR_DEPTH | D3D11_CLEAR_STENCIL,
            1.0f, 0);
        m_context->OMSetRenderTargets(1, m_renderTargetView.GetAddressOf(),
            m_depthStencilView.Get());
        m_context->OMSetDepthStencilState(m_depthStencilState.Get(), 0);

        //m_context->CSSetShader(m_basicComputeShader.Get(), 0, 0);

        m_context->VSSetShader(m_basicVertexShader.Get(), 0, 0);

        m_context->PSSetSamplers(0, 1, m_samplerState.GetAddressOf());

        m_context->PSSetShader(m_basicPixelShader.Get(), 0, 0);

        if (m_drawAsWire) {
            m_context->RSSetState(m_wireRasterizerSate.Get());
        }
        else {
            m_context->RSSetState(m_solidRasterizerSate.Get());
        }

        UINT stride = sizeof(Vertex);
        UINT offset = 0;

        for (const auto& mesh : m_meshes) {
            //m_context->CSSetConstantBuffers(
            //    0, 1, mesh->computeConstantBuffer.GetAddressOf());

            m_context->VSSetConstantBuffers(
                0, 1, mesh->vertexConstantBuffer.GetAddressOf());

            m_context->PSSetShaderResources(
                0, 1, mesh->textureResourceView.GetAddressOf());

            m_context->PSSetConstantBuffers(
                0, 1, mesh->pixelConstantBuffer.GetAddressOf());

            m_context->IASetInputLayout(m_basicInputLayout.Get());
            m_context->IASetVertexBuffers(0, 1, mesh->vertexBuffer.GetAddressOf(),
                &stride, &offset);
            m_context->IASetIndexBuffer(mesh->indexBuffer.Get(),
                DXGI_FORMAT_R32_UINT, 0);
            m_context->IASetPrimitiveTopology(
                D3D11_PRIMITIVE_TOPOLOGY_TRIANGLELIST);
            m_context->DrawIndexed(mesh->m_indexCount, 0, 0);
        }

    }

    void ExampleApp::UpdateGUI() {

        ImGui::Checkbox("Use Texture", &m_BasicPixelConstantBufferData.useTexture);
        ImGui::Checkbox("Wireframe", &m_drawAsWire);
        ImGui::SliderFloat3("m_modelTranslation", &m_modelTranslation.x, -8.0f,
            8.0f);

        //m_modelRotation.y += 0.05f;
        ImGui::SliderFloat3("m_modelRotation", &m_modelRotation.x, -3.14f, 3.14f);
        ImGui::SliderFloat3("m_modelScaling", &m_modelScaling.x, 0.1f, 2.0f);
        ImGui::SliderFloat("m_viewRot", &m_viewRot, -3.14f, 3.14f);
        

        ImGui::SliderFloat("m_pressure", &m_pressure, 0.0f, 3.0f);

        ImGui::SliderFloat("Material Shininess",
            &m_BasicPixelConstantBufferData.material.shininess, 1.0f,
            256.0f);

        if (ImGui::RadioButton("Directional Light", m_lightType == 0)) {
            m_lightType = 0;
        }
        ImGui::SameLine();
        if (ImGui::RadioButton("Point Light", m_lightType == 1)) {
            m_lightType = 1;
        }
        ImGui::SameLine();
        if (ImGui::RadioButton("Spot Light", m_lightType == 2)) {
            m_lightType = 2;
        }

        ImGui::SliderFloat("Material Diffuse", &m_materialDiffuse, 0.0f, 1.0f);
        ImGui::SliderFloat("Material Specular", &m_materialSpecular, 0.0f, 1.0f);

        ImGui::SliderFloat3("Light Position", &m_lightFromGUI.position.x, -5.0f,
            5.0f);

        ImGui::SliderFloat("Light fallOffStart", &m_lightFromGUI.fallOffStart, 0.0f,
            5.0f);

        ImGui::SliderFloat("Light fallOffEnd", &m_lightFromGUI.fallOffEnd, 0.0f,
            10.0f);

        ImGui::SliderFloat("Light spotPower", &m_lightFromGUI.spotPower, 1.0f,
            512.0f);
    }


   
} 
