# Supplementary material for: Physically plausible balloon dynamics via position-based constraints and geodesic-weighted forces
Source: PLoS One. 2026 May 13;21(5):e0348597. doi: 10.1371/journal.pone.0348597 (PMC13170887; doi:10.1371/journal.pone.0348597)
Supplement: S1 File — This archive contains the complete source code implementing the proposed physically plausible balloon dynamics using position-based constraints and geodesic-weighted forces. The code includes all necessary components to reproduce the simulation results. Usage instructions are provided within the archive. (ZIP) [file pone.0348597.s001.zip › ExampleApp.h]

#pragma once

#include <algorithm>
#include <iostream>
#include <memory>

#include "AppBase.h"
#include "GeometryGenerator.h"
#include "Material.h"

namespace jhm {

    using DirectX::SimpleMath::Matrix;
    using DirectX::SimpleMath::Vector2;
    using DirectX::SimpleMath::Vector3;
    using DirectX::SimpleMath::Vector4;

    struct Light {
        Vector3 strength = Vector3(1.0f);              // 12
        float fallOffStart = 0.0f;                     // 4
        Vector3 direction = Vector3(0.0f, 0.0f, 1.0f); // 12
        float fallOffEnd = 100.0f;                      // 4
        Vector3 position = Vector3(0.0f, 0.0f, -2.0f); // 12
        float spotPower = 1.0f;                        // 4
    };

    struct BasicVertexConstantBuffer {
        Matrix model;
        Matrix invTranspose;
        Matrix view;
        Matrix projection;
    };

    static_assert((sizeof(BasicVertexConstantBuffer) % 16) == 0,
        "Constant Buffer size must be 16-byte aligned");

#define MAX_LIGHTS 3

    struct BasicPixelConstantBuffer {
        Vector3 eyeWorld;         // 12
        bool useTexture;          // 4
        Material material;        // 48
        Light lights[MAX_LIGHTS]; // 48 * MAX_LIGHTS
    };

    static_assert((sizeof(BasicPixelConstantBuffer) % 16) == 0,
        "Constant Buffer size must be 16-byte aligned");


    class ExampleApp : public AppBase {
    public:
        ExampleApp();

        virtual bool Initialize() override;
        virtual void UpdateGUI() override;
        virtual void Update(float dt) override;
        virtual void Render() override;

        void applyExtForces(float dt);
        void solveDistanceConstraint(int index0, int index1, float restlength);
        void solveDihedralConstraint(int index0, int index1, int index2, int index3, float restAngle);
        void computeConstraintScaling();
        void initVolume();
        void solveOverpressureConstraint(int index0, int index1, int index2);
        void updateNormal();
        void integrate(float dt);
    protected:
        ComPtr<ID3D11VertexShader> m_basicVertexShader;
        ComPtr<ID3D11PixelShader> m_basicPixelShader;
        //ComPtr<ID3D11ComputeShader> m_basicComputeShader;
        ComPtr<ID3D11InputLayout> m_basicInputLayout;

        std::vector<shared_ptr<Mesh>> m_meshes;

        ComPtr<ID3D11SamplerState> m_samplerState;

        BasicVertexConstantBuffer m_BasicVertexConstantBufferData;
        BasicPixelConstantBuffer m_BasicPixelConstantBufferData;
        //BasicComputeConstantBuffer m_BasicComputeConstantBufferData;

        float m_pressure = 1.0f;
        float m_volume;
        float m_scaling;

        bool m_usePerspectiveProjection = true;
        Vector3 m_modelTranslation = Vector3(0.0f);
        Vector3 m_modelRotation = Vector3(-0.286f, 0.058f, 0.0f);
        Vector3 m_modelScaling = Vector3(0.8f);
        float m_viewRot = 0.0f;

        float m_projFovAngleY = 70.0f;
        float m_nearZ = 0.01f;
        float m_farZ = 100.0f;

        int m_lightType = 0;
        Light m_lightFromGUI;
        float m_materialDiffuse = 0.15f;
        float m_materialSpecular = 1.0f;

        vector<MeshData> m_meshData;
    };
} 
