# Supplementary material for: Physically plausible balloon dynamics via position-based constraints and geodesic-weighted forces
Source: PLoS One. 2026 May 13;21(5):e0348597. doi: 10.1371/journal.pone.0348597 (PMC13170887; doi:10.1371/journal.pone.0348597)
Supplement: S1 File — This archive contains the complete source code implementing the proposed physically plausible balloon dynamics using position-based constraints and geodesic-weighted forces. The code includes all necessary components to reproduce the simulation results. Usage instructions are provided within the archive. (ZIP) [file pone.0348597.s001.zip › GeometryGenerator.cpp]

#include "GeometryGenerator.h"

#include "ModelLoader.h"

namespace jhm {

    using namespace std;
    using namespace DirectX;
    using namespace DirectX::SimpleMath;

    void GeometryGenerator::AddEdge(UINT index0, UINT index1, const vector<Vertex>& vertices, vector<Edge>& edges)
    {
        bool check = false;
        UINT idx0 = min(index0, index1);
        UINT idx1 = max(index0, index1);


        for (auto& e : edges)
        {
            if (e.index0 == idx0 && e.index1 == idx1)
            {
                check = true;
                break;
            }
        }

        if (check == false)
            edges.push_back({ idx0, idx1, (vertices[idx0].position - vertices[idx1].position).Length() });

    }

    void GeometryGenerator::AddRecEdge(UINT index0, UINT index1, UINT index2, UINT index3, const vector<Vertex>& vertices, vector<Edge>& edges, vector<Rectangle>& recs) {

        Vector3 n1 = (vertices[index0].position - vertices[index1].position).Cross(vertices[index2].position - vertices[index1].position);
        Vector3 n2 = (vertices[index3].position - vertices[index0].position).Cross(vertices[index2].position - vertices[index0].position);
        n1.Normalize();
        n2.Normalize();

        float dot = n1.Dot(n2);
        if (dot < -1.0) {
            dot = -1.0;
        }
        if (dot > 1.0) {
            dot = 1.0;
        }

        Rectangle rec = { index1, index3, index2, index0, acos(dot) };
        recs.push_back(rec);


        AddEdge(index0, index1, vertices, edges);
        AddEdge(index1, index2, vertices, edges);
        AddEdge(index2, index3, vertices, edges);
        AddEdge(index3, index0, vertices, edges);
        AddEdge(index1, index3, vertices, edges);
        AddEdge(index2, index0, vertices, edges);
    }

    bool GeometryGenerator::FindPair(UINT idx0, UINT idx1, UINT idx2, UINT idx3, UINT idx4, UINT idx5, const vector<Vertex>& vertices, vector<Edge>& edges, vector<Rectangle>& recs) {

        bool check = true;
        if (idx0 == idx3 && idx1 == idx5)
        {
            AddRecEdge(idx0, idx4, idx5, idx2, vertices, edges, recs);
        }
        else if (idx0 == idx5 && idx1 == idx4)
        {
            AddRecEdge(idx0, idx3, idx4, idx2, vertices, edges, recs);
        }
        else if (idx0 == idx4 && idx1 == idx3)
        {
            AddRecEdge(idx1, idx2, idx4, idx5, vertices, edges, recs);

        }
        else if (idx1 == idx3 && idx2 == idx5)
        {
            AddRecEdge(idx0, idx1, idx4, idx5, vertices, edges, recs);
        }
        else if (idx1 == idx5 && idx2 == idx4)
        {
            AddRecEdge(idx0, idx1, idx3, idx4, vertices, edges, recs);
        }
        else if (idx1 == idx4 && idx2 == idx3)
        {
            AddRecEdge(idx0, idx4, idx5, idx3, vertices, edges, recs);
        }
        else if (idx2 == idx3 && idx0 == idx5)
        {
            AddRecEdge(idx1, idx2, idx4, idx5, vertices, edges, recs);
        }
        else if (idx2 == idx5 && idx0 == idx4)
        {
            AddRecEdge(idx1, idx2, idx3, idx0, vertices, edges, recs);
        }
        else if (idx2 == idx4 && idx0 == idx3)
        {
            AddRecEdge(idx1, idx2, idx5, idx3, vertices, edges, recs);
        }
        else
            check = false;
        return check;
    }

    vector<MeshData> GeometryGenerator::ReadFromFile(std::string basePath,
        std::string filename) {

        using namespace DirectX;

        ModelLoader modelLoader;
        modelLoader.Load(basePath, filename);
        vector<MeshData>& meshes = modelLoader.meshes;

        // Normalize vertices
        Vector3 vmin(1000, 1000, 1000);
        Vector3 vmax(-1000, -1000, -1000);
        for (auto& mesh : meshes) {
            for (auto& v : mesh.vertices) {

                vmin.x = XMMin(vmin.x, v.position.x);
                vmin.y = XMMin(vmin.y, v.position.y);
                vmin.z = XMMin(vmin.z, v.position.z);
                vmax.x = XMMax(vmax.x, v.position.x);
                vmax.y = XMMax(vmax.y, v.position.y);
                vmax.z = XMMax(vmax.z, v.position.z);
            }
        }

        float dx = vmax.x - vmin.x, dy = vmax.y - vmin.y, dz = vmax.z - vmin.z;
        float dl = XMMax(XMMax(dx, dy), dz);
        float cx = (vmax.x + vmin.x) * 0.5f, cy = (vmax.y + vmin.y) * 0.5f,
            cz = (vmax.z + vmin.z) * 0.5f;

        
        dl = 1.0f;
        for (auto& mesh : meshes) {
            for (auto& v : mesh.vertices) {
                v.position.x = (v.position.x - cx) / dl;
                v.position.y = (v.position.y - cy) / dl;
                v.position.z = (v.position.z - cz) / dl;
            }
        }


        vector<Face> faces;
        for (int i = 0; i < meshes[0].indices.size(); i = i + 3)
        {
            bool matched = false;
            for (auto it = faces.begin(); it != faces.end(); ++it)
            {
                const auto& f = *it;
                UINT idx0 = f.index0;
                UINT idx1 = f.index1;
                UINT idx2 = f.index2;

                UINT idx3 = meshes[0].indices[i];
                UINT idx4 = meshes[0].indices[i + 1];
                UINT idx5 = meshes[0].indices[i + 2];

                matched = FindPair(idx0, idx1, idx2, idx3, idx4, idx5, meshes[0].vertices, meshes[0].edges, meshes[0].recs);
                if (matched == true)
                {
                    it = faces.erase(it);
                    matched = true;
                    break;
                }
            }
            if (matched == false)
            {
                Face f;
                f.index0 = meshes[0].indices[i];
                f.index1 = meshes[0].indices[i + 1];
                f.index2 = meshes[0].indices[i + 2];
                faces.push_back(f);
            }
        }

        for (auto& f : faces)
        {
            AddEdge(f.index0, f.index1, meshes[0].vertices, meshes[0].edges);
            AddEdge(f.index1, f.index2, meshes[0].vertices, meshes[0].edges);
            AddEdge(f.index2, f.index0, meshes[0].vertices, meshes[0].edges);

        }

        cout << meshes[0].vertices.size() << endl;
        cout << meshes[0].indices.size() << endl;
        return meshes;
    }

    

    MeshData GeometryGenerator::MakeSphere(const float radius, const int numSlices,
        const int numStacks) {

        // Âü°í: OpenGL Sphere
        // http://www.songho.ca/opengl/gl_sphere.html
        // Texture ÁÂÇ¥°è¶§¹®¿¡ (numSlices + 1) °³ÀÇ ¹öÅØ½º »ç¿ë (¸¶Áö¸·¿¡ ´Ý¾ÆÁÖ´Â
        // ¹öÅØ½º°¡ Áßº¹) StackÀº y À§ÂÊ ¹æÇâÀ¸·Î ½×¾Æ°¡´Â ¹æ½Ä

        const float dTheta = -XM_2PI / float(numSlices);
        const float dPhi = -XM_PI / float(numStacks);

        MeshData meshData;

        vector<Vertex>& vertices = meshData.vertices;

        for (int j = 0; j <= numStacks; j++) {

            // ½ºÅÃ¿¡ ½×ÀÏ ¼ö·Ï ½ÃÀÛÁ¡À» x-y Æò¸é¿¡¼­ È¸Àü ½ÃÄÑ¼­ À§·Î ¿Ã¸®´Â ±¸Á¶
            Vector3 stackStartPoint = Vector3::Transform(
                Vector3(0.0f, -radius, 0.0f), Matrix::CreateRotationZ(dPhi * j));

            // ¿ø ²ÀÁþÁ¡
            if (j == 0 || j == numStacks)
            {
                Vertex v;
                Vertex2 v2;

                v.position = stackStartPoint;
                v.normal = v.position;
                v.normal.Normalize();
                
                v2.invMass = 1.0f;
                v2.newPosition = Vector3(0.0, 0.0, 0.0);
                v2.velocity = Vector3(0.0, 0.0, 0.0);

                vertices.push_back(v);
                meshData.vertices2.push_back(v2);
            }
            else
            {
                for (int i = 0; i < numSlices; i++) {
                    Vertex v;
                    Vertex2 v2;

                    // ½ÃÀÛÁ¡À» x-z Æò¸é¿¡¼­ È¸Àü½ÃÅ°¸é¼­ ¿øÀ» ¸¸µå´Â ±¸Á¶
                    v.position = Vector3::Transform(
                        stackStartPoint, Matrix::CreateRotationY(dTheta * float(i)));

                    v.normal = v.position; // ¿øÁ¡ÀÌ ±¸ÀÇ Áß½É
                    v.normal.Normalize();
                    v.texcoord =
                        Vector2(float(i) / numSlices, 1.0f - float(j) / numStacks);

                    v2.invMass = 1.0f;
                    v2.newPosition = Vector3(0.0, 0.0, 0.0);
                    v2.velocity = Vector3(0.0, 0.0, 0.0);

                    vertices.push_back(v);
                    meshData.vertices2.push_back(v2);
                }
            }
        }

        cout << "vertices size : " << vertices.size() << endl;

        vector<uint32_t>& indices = meshData.indices;

        int offset = 0;
        for (int j = 0; j < numStacks; j++) {

            if (j == 0)
            {
                for (int i = 0; i < numSlices; i++)
                {
                    indices.push_back(offset);
                    indices.push_back(offset + 1 + i);
                    indices.push_back(offset + 1 + (1 + i) % numSlices);
                }
                ++offset;
            }
            else if (j == numStacks - 1)
            {
                for (int i = 0; i < numSlices; i++)
                {
                    indices.push_back(offset + i);
                    indices.push_back(offset + numSlices);
                    indices.push_back(offset + (i + 1) % numSlices);
                }
            }
            else
            {
                for (int i = 0; i < numSlices; i++) {

                    indices.push_back(offset + i);
                    indices.push_back(offset + i + numSlices);
                    indices.push_back(offset + (1 + i) % numSlices + numSlices);

                    indices.push_back(offset + i);
                    indices.push_back(offset + (1 + i) % numSlices + numSlices);
                    indices.push_back(offset + (1 + i) % numSlices);
                }
                offset += numSlices;
            }
        }

         cout << "indices sizes : " << indices.size() << endl;
         /*for (int i = 0; i < indices.size(); i++) {
             cout << indices[i] << " ";
         }
         cout << endl;*/

        vector<Face> faces;
        for (int i = 0; i < meshData.indices.size(); i = i + 3)
        {
            bool matched = false;
            for (auto it = faces.begin(); it != faces.end(); ++it)
            {
                const auto& f = *it;
                UINT idx0 = f.index0;
                UINT idx1 = f.index1;
                UINT idx2 = f.index2;

                UINT idx3 = meshData.indices[i];
                UINT idx4 = meshData.indices[i + 1];
                UINT idx5 = meshData.indices[i + 2];

                bool check = FindPair(idx0, idx1, idx2, idx3, idx4, idx5, meshData.vertices, meshData.edges, meshData.recs);
                if (check == true)
                {
                    it = faces.erase(it);
                    matched = true;
                    break;
                }
            }
            if (matched == false)
            {
                Face f;
                f.index0 = meshData.indices[i];
                f.index1 = meshData.indices[i + 1];
                f.index2 = meshData.indices[i + 2];
                faces.push_back(f);
            }
        }

        for (auto& f : faces)
        {
            AddEdge(f.index0, f.index1, meshData.vertices, meshData.edges);
            AddEdge(f.index1, f.index2, meshData.vertices, meshData.edges);
            AddEdge(f.index2, f.index0, meshData.vertices, meshData.edges);

        }

        cout << "edges size : " << meshData.edges.size() << endl;

        return meshData;
    }


}
