# Supplementary material for: Physically plausible balloon dynamics via position-based constraints and geodesic-weighted forces
Source: PLoS One. 2026 May 13;21(5):e0348597. doi: 10.1371/journal.pone.0348597 (PMC13170887; doi:10.1371/journal.pone.0348597)
Supplement: S1 File — This archive contains the complete source code implementing the proposed physically plausible balloon dynamics using position-based constraints and geodesic-weighted forces. The code includes all necessary components to reproduce the simulation results. Usage instructions are provided within the archive. (ZIP) [file pone.0348597.s001.zip › GeometryGenerator.h]

#pragma once

#include <directxtk/SimpleMath.h>
#include <vector>
#include <string>

#include "Vertex.h"
#include "MeshData.h"
#include "Edge.h"
#include "Face.h"

namespace jhm {

    class GeometryGenerator {
    public:
        static vector<MeshData> ReadFromFile(std::string basePath,
            std::string filename);

        static MeshData MakeSphere(const float radius, const int numSlices,
            const int numStacks);

        static void AddEdge(UINT index0, UINT index1, const vector<Vertex>& vertices, vector<Edge>& edges);
        static void AddRecEdge(UINT index0, UINT index1, UINT index2, UINT index3, const vector<Vertex>& vertices, vector<Edge>& edges, vector<Rectangle>& recs);
        static bool FindPair(UINT idx0, UINT idx1, UINT idx2, UINT idx3, UINT idx4, UINT idx5, const vector<Vertex>& vertices, vector<Edge>& edges, vector<Rectangle>& recs);
    };
}
