# Supplementary material for: Physically plausible balloon dynamics via position-based constraints and geodesic-weighted forces
Source: PLoS One. 2026 May 13;21(5):e0348597. doi: 10.1371/journal.pone.0348597 (PMC13170887; doi:10.1371/journal.pone.0348597)
Supplement: S1 File — This archive contains the complete source code implementing the proposed physically plausible balloon dynamics using position-based constraints and geodesic-weighted forces. The code includes all necessary components to reproduce the simulation results. Usage instructions are provided within the archive. (ZIP) [file pone.0348597.s001.zip › main.cpp]

#include <iostream>
#include <memory>
#include <windows.h>

#include "ExampleApp.h"

using namespace std;


int main() {
    jhm::ExampleApp exampleApp;

    if (!exampleApp.Initialize()) {
        cout << "Initialization failed." << endl;
        return -1;
    }

    return exampleApp.Run();
}
