# Supplementary material for: Physically plausible balloon dynamics via position-based constraints and geodesic-weighted forces
Source: PLoS One. 2026 May 13;21(5):e0348597. doi: 10.1371/journal.pone.0348597 (PMC13170887; doi:10.1371/journal.pone.0348597)
Supplement: S1 File — This archive contains the complete source code implementing the proposed physically plausible balloon dynamics using position-based constraints and geodesic-weighted forces. The code includes all necessary components to reproduce the simulation results. Usage instructions are provided within the archive. (ZIP) [file pone.0348597.s001.zip › Material.h]

#pragma once

#include <d3d11.h>
#include <d3dcompiler.h>
#include <directxtk/SimpleMath.h>
#include <memory>

#include "Mesh.h"

namespace jhm {

    using DirectX::SimpleMath::Matrix;
    using DirectX::SimpleMath::Vector3;

    struct Material {
        Vector3 ambient = Vector3(0.1f);  // 12
        float shininess = 8.0f;           // 4
        Vector3 diffuse = Vector3(0.8f);  // 12
        float dummy1;                     // 4
        Vector3 specular = Vector3(0.5f); // 12
        float dummy2;                     // 4
    };

}
