# Supplementary material for: Physically plausible balloon dynamics via position-based constraints and geodesic-weighted forces
Source: PLoS One. 2026 May 13;21(5):e0348597. doi: 10.1371/journal.pone.0348597 (PMC13170887; doi:10.1371/journal.pone.0348597)
Supplement: S1 File — This archive contains the complete source code implementing the proposed physically plausible balloon dynamics using position-based constraints and geodesic-weighted forces. The code includes all necessary components to reproduce the simulation results. Usage instructions are provided within the archive. (ZIP) [file pone.0348597.s001.zip › Mesh.h]

#pragma once

#include <d3d11.h>
#include <DirectXMath.h>
#include <vector>
#include <iostream>

#include <d3d11.h>
#include <windows.h>
#include <wrl.h> 
#include <vector>

namespace jhm {

    using Microsoft::WRL::ComPtr;

    struct Mesh {

        ComPtr<ID3D11Buffer> vertexBuffer;
        ComPtr<ID3D11Buffer> indexBuffer;
        ComPtr<ID3D11Buffer> vertexConstantBuffer;
        ComPtr<ID3D11Buffer> pixelConstantBuffer;
        //ComPtr<ID3D11Buffer> computeConstantBuffer;

        ComPtr<ID3D11Texture2D> texture;
        ComPtr<ID3D11ShaderResourceView> textureResourceView;

        UINT m_indexCount = 0;
    };
}
