# Supplementary material for: Physically plausible balloon dynamics via position-based constraints and geodesic-weighted forces
Source: PLoS One. 2026 May 13;21(5):e0348597. doi: 10.1371/journal.pone.0348597 (PMC13170887; doi:10.1371/journal.pone.0348597)
Supplement: S1 File — This archive contains the complete source code implementing the proposed physically plausible balloon dynamics using position-based constraints and geodesic-weighted forces. The code includes all necessary components to reproduce the simulation results. Usage instructions are provided within the archive. (ZIP) [file pone.0348597.s001.zip › MeshData.h]

#pragma once

#include <directxtk/SimpleMath.h>
#include <string>
#include <vector>

#include "Vertex.h"
#include "Vertex2.h"
#include "Edge.h"
#include "Rectangle.h"

namespace jhm {

    using std::vector;
 
    struct MeshData {
        std::vector<Vertex> vertices;
        std::vector<Vertex2> vertices2;
        std::vector<Edge> edges;
        std::vector<Rectangle> recs;
        std::vector<uint32_t> indices;
        std::string textureFilename;
    };

}
