# Supplementary material for: Physically plausible balloon dynamics via position-based constraints and geodesic-weighted forces
Source: PLoS One. 2026 May 13;21(5):e0348597. doi: 10.1371/journal.pone.0348597 (PMC13170887; doi:10.1371/journal.pone.0348597)
Supplement: S1 File — This archive contains the complete source code implementing the proposed physically plausible balloon dynamics using position-based constraints and geodesic-weighted forces. The code includes all necessary components to reproduce the simulation results. Usage instructions are provided within the archive. (ZIP) [file pone.0348597.s001.zip › ModelLoader.h]

#pragma once

#include "ModelLoader.h"

#include <assimp\Importer.hpp>
#include <assimp\postprocess.h>
#include <assimp\scene.h>
#include <iostream>
#include <string>
#include <vector>

#include "MeshData.h"
#include "Vertex.h"
#include "Edge.h"
#include "Face.h"

namespace jhm {
    class ModelLoader {
    public:
        void Load(std::string basePath, std::string filename);

        void ProcessNode(aiNode* node, const aiScene* scene,
            DirectX::SimpleMath::Matrix tr);

        MeshData ProcessMesh(aiMesh* mesh, const aiScene* scene);

    public:
        std::string basePath;
        std::vector<MeshData> meshes;
    };
}
