# Supplementary material for: Physically plausible balloon dynamics via position-based constraints and geodesic-weighted forces
Source: PLoS One. 2026 May 13;21(5):e0348597. doi: 10.1371/journal.pone.0348597 (PMC13170887; doi:10.1371/journal.pone.0348597)
Supplement: S1 File — This archive contains the complete source code implementing the proposed physically plausible balloon dynamics using position-based constraints and geodesic-weighted forces. The code includes all necessary components to reproduce the simulation results. Usage instructions are provided within the archive. (ZIP) [file pone.0348597.s001.zip › Vertex.h]

#pragma once

#include <directxtk/SimpleMath.h>
#include <vector>

namespace jhm {

    using DirectX::SimpleMath::Vector2;
    using DirectX::SimpleMath::Vector3;

    struct Vertex {
        Vector3 position;
        Vector3 normal;
        Vector2 texcoord;
        int countNormal = 0;
    };

}
